# Supplementary material for: Identifying priority wetland sites in the East Asian-Australasian Flyway for migratory bird conservation
Source: Sci Rep. 2025 Dec 11;16:1916. doi: 10.1038/s41598-025-31727-2 (PMC12804681; doi:10.1038/s41598-025-31727-2)
Supplement: Supplementary file 2 — Supplementary Material 2 [file 41598_2025_31727_MOESM2_ESM.xlsx]

## Sheet: Coastal RFI sites
Example site data: Luannan-Zuidong coast, Hebei Province, PRC
Seq	Reference	English name	Scientific name	IUCN	Country: Province	Locality name	Site name	Count	Selected count	Date	Primary Source	CSR1	CSR1 Score
32	Duan et al 2020	Common Shelduck	Tadorna tadorna	LC	China: Hebei	Luannan coast and salt pan	Luannan-Zuidong coast	6650	Y	2015-10-01	GBIF	1200	5.54167
124	Duan et al 2020	Pied Avocet	Recurvirostra avosetta	LC	China: Hebei	Luannan coast and salt pan	Luannan-Zuidong coast	10400	Y	2015-10-01	GBIF	1000	10.4
125	Duan et al 2020	Black-winged Stilt	Himantopus himantopus	LC	China: Hebei	Luannan coast and salt pan	Luannan-Zuidong coast	6400	Y	2016-08-01	GBIF	1000	6.4
126	Hassell et al 2021	Grey Plover	Pluvialis squatarola	LC	China: Hebei	Luannan coast	Luannan-Zuidong coast	3220	Y	2019-04-24	Hassell et al. (2021)	800	4.025
130	Chen Kelin et al 2018	Kentish Plover	Charadrius alexandrinus	LC	China: Hebei	Luannan Wetlands	Luannan-Zuidong coast	1946	Y	2018-04-01	Chen Kelin et al. (2018)	700	2.78
142	Hassell et al 2021	Eurasian Curlew	Numenius arquata	NT	China: Hebei	Luannan coast	Luannan-Zuidong coast	2722	Y	2019-04-26	Hassell et al. (2021)	1000	2.722
143	Duan et al 2020	Far Eastern Curlew	Numenius madagascariensis	EN	China: Hebei	Luannan coast and salt pan	Luannan-Zuidong coast	504	Y	2019-04-09	Upublished data	350	1.44
145	Hassell et al 2021	Black-tailed Godwit	Limosa limosa	NT	China: Hebei	Luannan coast	Luannan-Zuidong coast	17937	Y	2019-04-13	Hassell et al. (2021)	1600	11.2106
147	Hassell et al 2021	Great Knot	Calidris tenuirostris	EN	China: Hebei	Luannan coast	Luannan-Zuidong coast	12971	Y	2019-05-08	Hassell et al. (2021)	4300	3.01651
148	Hassell et al 2021	Red Knot	Calidris canutus	NT	China: Hebei	Luannan coast	Luannan-Zuidong coast	48630	Y	2018-05-16	Hassell et al. (2021)	560	86.8393
150	Hassell et al 2021	Broad-billed Sandpiper	Calidris falcinellus	LC	China: Hebei	Luannan coast	Luannan-Zuidong coast	2460	Y	2015-05-27	Hassell et al. (2021)	300	8.2
151	Hassell et al 2021	Sharp-tailed Sandpiper	Calidris acuminata	LC	China: Hebei	Luannan coast	Luannan-Zuidong coast	4000	Y	2014-05-04	Hassell et al. (2021)	850	4.70588
152	Chen Kelin et al 2016	Curlew Sandpiper	Calidris ferruginea	NT	China: Hebei	Luannan Wetlands	Luannan-Zuidong coast	6111	Y	2016-04-01	Chen Kelin et al. (2016)	900	6.79
156	Chen Kelin et al 2016	Red-necked Stint	Calidris ruficollis	NT	China: Hebei	Luannan Wetlands	Luannan-Zuidong coast	10781	Y	2016-04-01	Chen Kelin et al. (2016)	4800	2.24604
157	Hassell et al 2021	Sanderling	Calidris alba	LC	China: Hebei	Luannan coast	Luannan-Zuidong coast	4321	Y	2016-05-29	Hassell et al. (2021)	300	14.4033
158	Hassell et al 2021	Dunlin	Calidris alpina	LC	China: Hebei	Luannan coast	Luannan-Zuidong coast	40000	Y	2017-05-07	Hassell et al. (2021)	10000	4
160	Hassell et al 2021	Asian Dowitcher	Limnodromus semipalmatus	NT	China: Hebei	Luannan coast	Luannan-Zuidong coast	1754	Y	2017-05-08	Hassell et al. (2021)	280	6.26429
175	Duan et al 2020	Spotted Redshank	Tringa erythropus	LC	China: Hebei	Luannan coast and salt pan	Luannan-Zuidong coast	705	Y	2015-10-01	GBIF	250	2.82
179	Hassell et al 2021	Marsh Sandpiper	Tringa stagnatilis	LC	China: Hebei	Luannan coast	Luannan-Zuidong coast	8785	Y	2016-04-27	Hassell et al. (2021)	1300	6.75769
180	Jaensch 2013	Spotted Greenshank	Tringa guttifer	EN	China: Hebei	North Bo Hai Wan	Luannan-Zuidong coast	10	Y	2012-05-01	Hassell et al. 2012	10	1
191	Chen Kelin et al 2018	Relict Gull	Larus relictus	VU	China: Hebei	Luannan Wetlands	Luannan-Zuidong coast	732	Y	2018-04-01	Chen Kelin et al. (2018)	210	3.48571
206	Hassell et al 2021	White-winged Tern	Chlidonias leucopterus	LC	China: Hebei	Luannan coast	Luannan-Zuidong coast	40000	Y	2014-05-14	Hassell et al. (2021)	10000	4
												PC1 score =	199.048
Example site data: Qingdao coast and Jiaozhou Bay, Shandong Province, PRC
Seq	Reference	English name	Scientific name	IUCN	Country: Province	Locality name	Site name	Count	Selected count	Date	Primary Source	CSR1	CSR1 Score
32	Choi et al 2020	Common Shelduck	Tadorna tadorna	LC	China: Shandong	Jiaozhou Bay	Qingdao coast and Jiaozhou Bay	12000	Y	2019-02-01	Choi 2020	1200	10
123	Choi et al 2020	Eurasian Oystercatcher	Haematopus ostralegus	NT	China: Shandong	Jiaozhou Bay	Qingdao coast and Jiaozhou Bay	1100	Y	2019-01-01	Choi 2020	110	10
124	Choi et al 2020	Pied Avocet	Recurvirostra avosetta	LC	China: Shandong	Jiaozhou Bay	Qingdao coast and Jiaozhou Bay	3800	Y	2019-03-01	Choi 2020	1000	3.8
126	Choi et al 2020	Grey Plover	Pluvialis squatarola	LC	China: Shandong	Jiaozhou Bay	Qingdao coast and Jiaozhou Bay	4800	Y	2019-01-01	Choi 2020	800	6
130	Choi et al 2020	Kentish Plover	Charadrius alexandrinus	LC	China: Shandong	Jiaozhou Bay	Qingdao coast and Jiaozhou Bay	800	Y	2019-03-01	Choi 2020	700	1.14286
133	Choi et al 2020	Lesser Sandplover	Charadrius mongolus	LC	China: Shandong	Jiaozhou Bay	Qingdao coast and Jiaozhou Bay	430	Y	2019-05-01	Choi 2020	300	1.43333
142	Choi et al 2020	Eurasian Curlew	Numenius arquata	NT	China: Shandong	Jiaozhou Bay	Qingdao coast and Jiaozhou Bay	2400	Y	2019-12-01	Choi 2020	1000	2.4
158	Choi et al 2020	Dunlin	Calidris alpina	LC	China: Shandong	Jiaozhou Bay	Qingdao coast and Jiaozhou Bay	11000	Y	2019-01-01	Choi 2020	10000	1.1
175	Choi et al 2020	Spotted Redshank	Tringa erythropus	LC	China: Shandong	Jiaozhou Bay	Qingdao coast and Jiaozhou Bay	420	Y	2019-06-01	Choi 2020	250	1.68
180	Choi et al 2020	Spotted Greenshank	Tringa guttifer	EN	China: Shandong	Jiaozhou Bay	Qingdao coast and Jiaozhou Bay	11	Y	2019-05-01	Choi 2020	10	1.1
186	Choi et al 2020	Saunders's Gull	Saundersilarus saundersi	VU	China: Shandong	Jiaozhou Bay	Qingdao coast and Jiaozhou Bay	370	Y	2019-07-01	Choi 2020	340	1.08824
204	Choi et al 2020	Caspian Tern	Hydroprogne caspia	LC	China: Shandong	Jiaozhou Bay	Qingdao coast and Jiaozhou Bay	350	Y	2019-10-01	Choi 2020	250	1.4
215	Choi et al 2020	Chinese Crested Tern	Thalasseus bernsteini	CR	China: Shandong	Jiaozhou Bay	Qingdao coast and Jiaozhou Bay	37	Y	2019-10-01	Choi 2020	1	37
												PC1 score =	78.1444
Example site data: Wenzhou Bay, Zhejiang Province, PRC
Seq	Reference	English name	Scientific name	IUCN	Country: Province	Locality name	Site name	Count	Selected count	Date	Primary Source	CSR1	CSR1 Score
32	Choi et al 2020	Common Shelduck	Tadorna tadorna	LC	China: Zhejiang	Wenzhou Bay	Wenzhou Bay	4000	Y	2019-01-01	Choi 2020	1200	3.33333
36	Choi et al 2020	Common Pochard	Aythya ferina	VU	China: Zhejiang	Wenzhou Bay	Wenzhou Bay	4000	Y	2019-01-01	Choi 2020	3000	1.33333
39	Choi et al 2020	Tufted Duck	Aythya fuligula	LC	China: Zhejiang	Wenzhou Bay	Wenzhou Bay	5920	Y	2019-02-01	Choi 2020	2400	2.46667
90	Choi et al 2020	Black-faced Spoonbill	Platalea minor	EN	China: Zhejiang	Wenzhou Bay	Wenzhou Bay	83	Y	2019-04-01	Choi 2020	50	1.66
117	Choi et al 2020	Dalmatian Pelican	Pelecanus crispus	NT	China: Zhejiang	Wenzhou Bay	Wenzhou Bay	44	Y	2019-02-01	Choi 2020	1	44
121	Choi et al 2020	Great Cormorant	Phalacrocorax carbo	LC	China: Zhejiang	Wenzhou Bay	Wenzhou Bay	2554	Y	2019-02-01	Choi 2020	1000	2.554
124	Choi et al 2020	Pied Avocet	Recurvirostra avosetta	LC	China: Zhejiang	Wenzhou Bay	Wenzhou Bay	5250	Y	2019-03-01	Choi 2020	1000	5.25
126	Choi et al 2020	Grey Plover	Pluvialis squatarola	LC	China: Zhejiang	Wenzhou Bay	Wenzhou Bay	1120	Y	2019-12-01	Choi 2020	800	1.4
130	Choi et al 2020	Kentish Plover	Charadrius alexandrinus	LC	China: Zhejiang	Wenzhou Bay	Wenzhou Bay	2043	Y	2019-03-01	Choi 2020	700	2.91857
133	Choi et al 2020	Lesser Sandplover	Charadrius mongolus	LC	China: Zhejiang	Wenzhou Bay	Wenzhou Bay	749	Y	2019-05-01	Choi 2020	300	2.49667
142	Choi et al 2020	Eurasian Curlew	Numenius arquata	NT	China: Zhejiang	Wenzhou Bay	Wenzhou Bay	1300	Y	2019-12-01	Choi 2020	1000	1.3
143	Xia et al 2017	Far Eastern Curlew	Numenius madagascariensis	EN	China: Zhejiang	Yongqiang Coast	Wenzhou Bay	350	Y	2007-10-01	China Bird Watching Network website	350	1
145	Choi et al 2020	Black-tailed Godwit	Limosa limosa	NT	China: Zhejiang	Wenzhou Bay	Wenzhou Bay	4505	Y	2019-05-01	Choi 2020	1600	2.81562
148	Choi et al 2020	Red Knot	Calidris canutus	NT	China: Zhejiang	Wenzhou Bay	Wenzhou Bay	4780	Y	2019-04-01	Choi 2020	560	8.53571
150	Choi et al 2020	Broad-billed Sandpiper	Calidris falcinellus	LC	China: Zhejiang	Wenzhou Bay	Wenzhou Bay	407	Y	2019-05-01	Choi 2020	300	1.35667
151	Choi et al 2020	Sharp-tailed Sandpiper	Calidris acuminata	LC	China: Zhejiang	Wenzhou Bay	Wenzhou Bay	5780	Y	2019-05-01	Choi 2020	850	6.8
154	Choi et al 2020	Long-toed Stint	Calidris subminuta	LC	China: Zhejiang	Wenzhou Bay	Wenzhou Bay	310	Y	2019-05-01	Choi 2020	250	1.24
155	Conklin et al 2014	Spoon-billed Sandpiper	Calidris pygmaea	CR	China: Zhejiang	Wenzhou Wan	Wenzhou Bay	8	Y	2013-03-01	191	8	1
186	Choi et al 2020	Saunders's Gull	Saundersilarus saundersi	VU	China: Zhejiang	Wenzhou Bay	Wenzhou Bay	910	Y	2019-12-01	Choi 2020	340	2.67647
												PC1 score =	94.137

## Sheet: Inland RFI sites
Example site data: Wanghu Lake National Nature Reserve, Hubei Province, PRC
Seq	Reference	English name	Scientific name	IUCN	Country: Province	Locality name	Site name	Count	Selected count	Date	Primary Source	CSR1	CSR1 Score
8	Fang et al. (2020)	Tundra Swan	Cygnus columbianus	LC	China: Hubei	Wang Lake	Wanghu Lake National Nature Reserve	749.333	Y	2018-2020	Fang et al. (2020)	650	1.15282
16	Tao Xudong et al. (2017)	Bean Goose	Anser fabalis	LC	China: Hubei	Wang Lake	Wanghu Lake National Nature Reserve	22864	Y	2015-01-01	Tao Xudong et al. (2017)	2300	9.94087
54	Tao Xudong et al. (2017)	Great Crested Grebe	Podiceps cristatus	LC	China: Hubei	Wang Lake	Wanghu Lake National Nature Reserve	920	Y	2015-01-01	Tao Xudong et al. (2017)	350	2.62857
87	Tao Xudong et al. (2017)	Black Stork	Ciconia nigra	LC	China: Hubei	Wang Lake	Wanghu Lake National Nature Reserve	8	Y	2015-01-01	Tao Xudong et al. (2017)	3	2.66667
89	Tao Xudong et al. (2017)	Eurasian Spoonbill	Platalea leucorodia	LC	China: Hubei	Wang Lake	Wanghu Lake National Nature Reserve	545	Y	2015-01-01	Tao Xudong et al. (2017)	200	2.725
121	Tao Xudong et al. (2017)	Great Cormorant	Phalacrocorax carbo	LC	China: Hubei	Wang Lake	Wanghu Lake National Nature Reserve	1994	Y	2015-01-01	Tao Xudong et al. (2017)	1000	1.994
												PC1 score =	21.1079
Example site data: Shengjin Lake Nature Reserve, Anhui Province, PRC
Seq	Reference	English name	Scientific name	IUCN	Country: Province	Locality name	Site name	Count	Selected count	Date	Primary Source	CSR1	CSR1 Score
15	Damba et al. (2020)	Swan Goose	Anser cygnoid	VU	China: Anhui	Shengjin Lake	Shengjin Lake Nature Reserve	5515.67	Y	2017-2020	Damba et al. (2020)	540	10.2142
16	Li et al. (2020)	Bean Goose	Anser fabalis	LC	China: Anhui	Shengjin Lake	Shengjin Lake Nature Reserve	25016.7	Y	2017-2020	Li et al. (2020)	2300	10.8768
17	Deng et al. (2020)	Greater White-fronted Goose	Anser albifrons	LC	China: Anhui	Shengjin Lake	Shengjin Lake Nature Reserve	5500	Y	2019-2020	Deng et al. (2020)	480	11.4583
18	Tao Xudong et al. (2017)	Lesser White-fronted Goose	Anser erythropus	VU	China: Anhui	Shengjin Lake	Shengjin Lake Nature Reserve	1478	Y	2015-01-01	Tao Xudong et al. (2017)	70	21.1143
44	Tao Xudong et al. (2017)	Falcated Duck	Mareca falcata	NT	China: Anhui	Shengjin Lake	Shengjin Lake Nature Reserve	1750	Y	2015-01-01	Tao Xudong et al. (2017)	1300	1.34615
78	Tao Xudong et al. (2017)	Hooded Crane	Grus monacha	VU	China: Anhui	Shengjin Lake	Shengjin Lake Nature Reserve	314	Y	2015-01-01	Tao Xudong et al. (2017)	8	39.25
89	Tao Xudong et al. (2017)	Eurasian Spoonbill	Platalea leucorodia	LC	China: Anhui	Shengjin Lake	Shengjin Lake Nature Reserve	390	Y	2015-01-01	Tao Xudong et al. (2017)	200	1.95
117	Tao Xudong et al. (2017)	Dalmatian Pelican	Pelecanus crispus	NT	China: Anhui	Shengjin Lake	Shengjin Lake Nature Reserve	1	Y	2015-01-01	Tao Xudong et al. (2017)	1	1
121	Tao Xudong et al. (2017)	Great Cormorant	Phalacrocorax carbo	LC	China: Anhui	Shengjin Lake	Shengjin Lake Nature Reserve	2376	Y	2015-01-01	Tao Xudong et al. (2017)	1000	2.376
												PC1 score =	99.5858

## Sheet: References
References
See Supplementary Table 2
